# Supplementary material for: Modified Protein-Water Interactions in CHARMM36m for Thermodynamics and Kinetics of Proteins in Dilute and Crowded Solutions
Source: Molecules. 2022 Sep 5;27(17):5726. doi: 10.3390/molecules27175726 (PMC9457699; doi:10.3390/molecules27175726)
Supplement: Supplementary file 1 [file molecules-27-05726-s001.zip]

Archive with 1 entries (1 files):
- molecules-1834934-supplementary.pdf
